# Supplementary material for: Volatile Compounds Profiling of Fresh R. alba L. Blossom by Headspace—Solid Phase Microextraction and Gas Chromatography
Source: Molecules. 2025 Jul 24;30(15):3102. doi: 10.3390/molecules30153102 (PMC12348832; doi:10.3390/molecules30153102)
Supplement: Supplementary file 1 [file molecules-30-03102-s001.zip]

Archive with 1 entries (1 files):
- molecules-3733542-supplementary.pdf
